# Supplementary material for: Whole-genome sequencing reveals genetic diversity and transmission dynamics of Mycobacterium bovis in South African wildlife
Source: Microb Genom. 2026 Feb 10;12(2):001646. doi: 10.1099/mgen.0.001646 (PMC12909536; doi:10.1099/mgen.0.001646)
Supplement: Uncited Supplementary Material 2. [file mgen-12-01646-s002.xlsx]

## Sheet: Supplementary Table S1
European Nucleotide Archive (ENA) - Study Accession	European Nucleotide Archive (ENA) - Run Accession	Culture Isolate/ WGS ID	Animal Sample ID	Animal host	Species	Sample Collection Year	Country	Province	Conservation Area	Mycobacterium tuberculosis Complex Member	Animal Adapted Lineage	Animal Adapted Sub Lineage	Spoligotype Number	Publication Reference	Publication (DOI)
PRJEB75245	ERR13014424	NB17091	296	African buffalo	Syncerus caffer	2016	South Africa	North West	Madikwe Game Reserve (MGR)	Mycobacterium bovis	La1	La 1.8.1	SB0140	New	New
PRJEB75245	ERR13014421	NB17076	P71	African buffalo	Syncerus caffer	2017	South Africa	Limpopo	Private Game Reserve (PGR)	Mycobacterium bovis	La1	La 1.7.1	SB1195	New	New
PRJEB75245	ERR13014422	NB17077	P71	African buffalo	Syncerus caffer	2017	South Africa	Limpopo	Private Game Reserve (PGR)	Mycobacterium bovis	La1	La 1.7.1	SB1195	New	New
PRJEB75245	ERR13014423	NB17080	P137	African buffalo	Syncerus caffer	2017	South Africa	Limpopo	Private Game Reserve (PGR)	Mycobacterium bovis	La1	La 1.7.1	SB1195	New	New
PRJEB75245	ERR13014425	NB17119	P144	African buffalo	Syncerus caffer	2017	South Africa	Limpopo	Private Game Reserve (PGR)	Mycobacterium bovis	La1	La 1.7.1	SB0121	New	New
PRJEB75245	ERR13014475	TJK19001	HESC-19/C4	Cheetah	Acinonyx jubatus	2019	South Africa	Limpopo	Wildlife Conservation Centre (WCC)	Mycobacterium bovis	La1	La 1.7.1	SB0121	New	New
PRJEB75245	ERR13014476	TJK19002	HESC-19/C4	Cheetah	Acinonyx jubatus	2019	South Africa	Limpopo	Wildlife Conservation Centre (WCC)	Mycobacterium bovis	La1	La 1.7.1	SB0121	New	New
PRJEB75245	ERR13014410	CM19062	4C445E5D2D	African wild dog	Lycaon pictus	2019	South Africa	Limpopo	Wildlife Conservation Centre (WCC)	Mycobacterium bovis	La1	La 1.7.1	SB0121	New	New
PRJEB75245	ERR13014470	RH17119	HESC-17/WD01	African wild dog	Lycaon pictus	2017	South Africa	Limpopo	Wildlife Conservation Centre (WCC)	Mycobacterium bovis	La1	La 1.7.1	SB0121	New	New
PRJEB75245	ERR13014471	RH17120	HESC-17/WD02	African wild dog	Lycaon pictus	2017	South Africa	Limpopo	Wildlife Conservation Centre (WCC)	Mycobacterium bovis	La1	La 1.7.1	SB0121	New	New
PRJEB75245	ERR13014469	RH17031a	17/29	African wild dog	Lycaon pictus	2017	South Africa	Limpopo	Greater Kruger Conservation Area (GKCA)	Mycobacterium bovis	La1	La 1.7.1	SB0121	New	New
PRJEB75245	ERR13014473	TJK18007	18/521	Greater kudu	Tragelaphus strepsiceros	2018	South Africa	Mpumalanga	Greater Kruger Conservation Area (GKCA)	Mycobacterium bovis	La1	La 1.7.1	SB0121	New	New
PRJEB75245	ERR13014474	TJK18011	18/521	Greater kudu	Tragelaphus strepsiceros	2018	South Africa	Mpumalanga	Greater Kruger Conservation Area (GKCA)	Mycobacterium bovis	La1	La 1.7.1	SB0121	New	New
PRJEB75245	ERR13014477	TJK19038	19/262	Leopard	Panthera pardus	2019	South Africa	Mpumalanga	Greater Kruger Conservation Area (GKCA)	Mycobacterium bovis	La1	La 1.7.1	SB0121	New	New
PRJEB75245	ERR13014478	TJK19048	19/263	Leopard	Panthera pardus	2019	South Africa	Mpumalanga	Greater Kruger Conservation Area (GKCA)	Mycobacterium bovis	La1	La 1.7.1	SB0121	New	New
PRJEB75245	ERR13014479	TJK19060	19/288	Leopard	Panthera pardus	2019	South Africa	Mpumalanga	Greater Kruger Conservation Area (GKCA)	Mycobacterium bovis	La1	La 1.7.1	SB0121	New	New
PRJEB75245	ERR13014412	NB17003a	17/113	African lion	Panthera leo	2017	South Africa	Mpumalanga	Greater Kruger Conservation Area (GKCA)	Mycobacterium bovis	La1	La 1.7.1	SB0121	New	New
PRJEB75245	ERR13014472	RH17124	17/436	African lion	Panthera leo	2017	South Africa	Mpumalanga	Greater Kruger Conservation Area (GKCA)	Mycobacterium bovis	La1	La 1.7.1	SB1947	New	New
PRJEB75245	ERR13014481	TJK19154	19/372	African lion	Panthera leo	2019	South Africa	Mpumalanga	Greater Kruger Conservation Area (GKCA)	Mycobacterium bovis	La1	La 1.7.1	SB0121	New	New
PRJEB75245	ERR13014482	TJK20015	20/020	African lion	Panthera leo	2020	South Africa	Mpumalanga	Greater Kruger Conservation Area (GKCA)	Mycobacterium bovis	La1	La 1.7.1	SB0121	New	New
PRJEB75245	ERR13014467	RH17027a	17/20	African wild dog	Lycaon pictus	2017	South Africa	Mpumalanga	Greater Kruger Conservation Area (GKCA)	Mycobacterium bovis	La1	La 1.7.1	SB0121	New	New
PRJEB75245	ERR13014468	RH17028a	17/21	African wild dog	Lycaon pictus	2017	South Africa	Mpumalanga	Greater Kruger Conservation Area (GKCA)	Mycobacterium bovis	La1	La 1.7.1	SB0121	New	New
PRJEB75245	ERR13014466	RH17017	17/123	African wild dog	Lycaon pictus	2017	South Africa	Mpumalanga	Greater Kruger Conservation Area (GKCA)	Mycobacterium bovis	La1	La 1.7.1	SB0121	New	New
PRJEB75245	ERR13014464	RG20004	20/032	African lion	Panthera leo	2020	South Africa	Mpumalanga	Greater Kruger Conservation Area (GKCA)	Mycobacterium bovis	La1	La 1.7.1	SB0121	New	New
PRJEB75245	ERR13014465	RG20024	18/154	African Elephant	Loxodonta africana	2018	South Africa	Mpumalanga	Greater Kruger Conservation Area (GKCA)	Mycobacterium bovis	La1	La 1.7.1	SB0121	New	New
PRJEB75245	ERR13014484	TJK21013	21/17	Small spotted genet	Genetta genetta	2021	South Africa	Mpumalanga	Greater Kruger Conservation Area (GKCA)	Mycobacterium bovis	La1	La 1.7.1	SB0121	New	New
PRJEB75245	ERR13014485	TJK22002	22/138	African elephant	Loxodonta africana	2022	South Africa	Mpumalanga	Greater Kruger Conservation Area (GKCA)	Mycobacterium bovis	La1	La 1.7.1	SB0121	New	New
PRJEB75245	ERR13014486	TJK22004	22/138	African elephant	Loxodonta africana	2022	South Africa	Mpumalanga	Greater Kruger Conservation Area (GKCA)	Mycobacterium bovis	La1	La 1.7.1	SB0121	New	New
PRJEB75245	ERR13014487	TJK22041	LM/2022/03/005/MM	Banded mongoose	Mungos mungo	2022	South Africa	Mpumalanga	Greater Kruger Conservation Area (GKCA)	Mycobacterium bovis	La1	La 1.7.1	SB0121	New	New
PRJEB75245	ERR13014480	TJK19120	19/169	Common hippopotamus	Hippopotamus amphibius	2019	South Africa	Mpumalanga	Greater Kruger Conservation Area (GKCA)	Mycobacterium bovis	La1	La 1.7.1	SB0121	New	New
PRJEB75245	ERR13014483	TJK20021	LM2020/2/009MM	Banded mongoose	Mungos mungo	2020	South Africa	Mpumalanga	Marloth Park (MPk)	Mycobacterium bovis	La1	La 1.7.1	SB2723	New	New
PRJEB75245	ERR13014413	NB17015	68 (B68)	African buffalo	Syncerus caffer	2017	South Africa	KwaZulu-Natal	Hluhluwe-iMfolozi Park (HiP)	Mycobacterium bovis	La1	La 1.8.1	SB0130	New	New
PRJEB75245	ERR13014414	NB17016	75 (B75)	African buffalo	Syncerus caffer	2017	South Africa	KwaZulu-Natal	Hluhluwe-iMfolozi Park (HiP)	Mycobacterium bovis	La1	La 1.8.1	SB0130	New	New
PRJEB75245	ERR13014415	NB17019	78 (C2)	African buffalo	Syncerus caffer	2017	South Africa	KwaZulu-Natal	Hluhluwe-iMfolozi Park (HiP)	Mycobacterium bovis	La1	La 1.8.1	SB0130	New	New
PRJEB75245	ERR13014416	NB17021	84 (C8)	African buffalo	Syncerus caffer	2017	South Africa	KwaZulu-Natal	Hluhluwe-iMfolozi Park (HiP)	Mycobacterium bovis	La1	La 1.8.1	SB0130	New	New
PRJEB75245	ERR13014417	NB17028	42 (B42)	African buffalo	Syncerus caffer	2017	South Africa	KwaZulu-Natal	Hluhluwe-iMfolozi Park (HiP)	Mycobacterium bovis	La1	La 1.8.1	SB0130	New	New
PRJEB75245	ERR13014418	NB17030	53 (B53)	African buffalo	Syncerus caffer	2017	South Africa	KwaZulu-Natal	Hluhluwe-iMfolozi Park (HiP)	Mycobacterium bovis	La1	La 1.8.1	SB0130	New	New
PRJEB75245	ERR13014419	NB17050	142 (C66)	African buffalo	Syncerus caffer	2017	South Africa	KwaZulu-Natal	Hluhluwe-iMfolozi Park (HiP)	Mycobacterium bovis	La1	La 1.8.1	SB0130	New	New
PRJEB75245	ERR13014426	NB18137	180 (C65)	African buffalo	Syncerus caffer	2018	South Africa	KwaZulu-Natal	Hluhluwe-iMfolozi Park (HiP)	Mycobacterium bovis	La1	La 1.8.1	SB0130	New	New
PRJEB75245	ERR13014427	NB18141	129 (B14)	African buffalo	Syncerus caffer	2018	South Africa	KwaZulu-Natal	Hluhluwe-iMfolozi Park (HiP)	Mycobacterium bovis	La1	La 1.8.1	SB0130	New	New
PRJEB75245	ERR13014428	NB18144	144 (B29)	African buffalo	Syncerus caffer	2018	South Africa	KwaZulu-Natal	Hluhluwe-iMfolozi Park (HiP)	Mycobacterium bovis	La1	La 1.8.1	SB0130	New	New
PRJEB75245	ERR13014429	NB18152	86 (A86)	African buffalo	Syncerus caffer	2018	South Africa	KwaZulu-Natal	Hluhluwe-iMfolozi Park (HiP)	Mycobacterium bovis	La1	La 1.8.1	SB0130	New	New
PRJEB75245	ERR13014430	NB18153	90 (A90)	African buffalo	Syncerus caffer	2018	South Africa	KwaZulu-Natal	Hluhluwe-iMfolozi Park (HiP)	Mycobacterium bovis	La1	La 1.8.1	SB0130	New	New
PRJEB75245	ERR13014431	NB18154	217 (C102)	African buffalo	Syncerus caffer	2018	South Africa	KwaZulu-Natal	Hluhluwe-iMfolozi Park (HiP)	Mycobacterium bovis	La1	La 1.8.1	SB0130	New	New
PRJEB75245	ERR13014432	NB18155	229 (C114)	African buffalo	Syncerus caffer	2018	South Africa	KwaZulu-Natal	Hluhluwe-iMfolozi Park (HiP)	Mycobacterium bovis	La1	La 1.8.1	SB0130	New	New
PRJEB75245	ERR13014433	NB18156	156 (B41)	African buffalo	Syncerus caffer	2018	South Africa	KwaZulu-Natal	Hluhluwe-iMfolozi Park (HiP)	Mycobacterium bovis	La1	La 1.8.1	SB0130	New	New
PRJEB75245	ERR13014434	NB18159	114 (A114)	African buffalo	Syncerus caffer	2018	South Africa	KwaZulu-Natal	Hluhluwe-iMfolozi Park (HiP)	Mycobacterium bovis	La1	La 1.8.1	SB0130	New	New
PRJEB75245	ERR13014435	NB18160	231 (C116)	African buffalo	Syncerus caffer	2018	South Africa	KwaZulu-Natal	Hluhluwe-iMfolozi Park (HiP)	Mycobacterium bovis	La1	La 1.8.1	SB0130	New	New
PRJEB75245	ERR13014436	NB18161	232 (C117)	African buffalo	Syncerus caffer	2018	South Africa	KwaZulu-Natal	Hluhluwe-iMfolozi Park (HiP)	Mycobacterium bovis	La1	La 1.8.1	SB0130	New	New
PRJEB75245	ERR13014437	NB18164	4 (A4)	African buffalo	Syncerus caffer	2018	South Africa	KwaZulu-Natal	Hluhluwe-iMfolozi Park (HiP)	Mycobacterium bovis	La1	La 1.8.1	SB0130	New	New
PRJEB75245	ERR13014438	NB18165	74 (A74)	African buffalo	Syncerus caffer	2018	South Africa	KwaZulu-Natal	Hluhluwe-iMfolozi Park (HiP)	Mycobacterium bovis	La1	La 1.8.1	SB0130	New	New
PRJEB75245	ERR13014439	NB18172	207 (C92)	African buffalo	Syncerus caffer	2018	South Africa	KwaZulu-Natal	Hluhluwe-iMfolozi Park (HiP)	Mycobacterium bovis	La1	La 1.8.1	SB0130	New	New
PRJEB75245	ERR13014440	NB18175	161 (B46)	African buffalo	Syncerus caffer	2018	South Africa	KwaZulu-Natal	Hluhluwe-iMfolozi Park (HiP)	Mycobacterium bovis	La1	La 1.8.1	SB0130	New	New
PRJEB75245	ERR13014441	NB18176	54 (A54)	African buffalo	Syncerus caffer	2018	South Africa	KwaZulu-Natal	Hluhluwe-iMfolozi Park (HiP)	Mycobacterium bovis	La1	La 1.8.1	SB0130	New	New
PRJEB75245	ERR13014442	NB18178	147 (B32)	African buffalo	Syncerus caffer	2018	South Africa	KwaZulu-Natal	Hluhluwe-iMfolozi Park (HiP)	Mycobacterium bovis	La1	La 1.8.1	SB0130	New	New
PRJEB75245	ERR13014443	NB18179	191 (C76)	African buffalo	Syncerus caffer	2018	South Africa	KwaZulu-Natal	Hluhluwe-iMfolozi Park (HiP)	Mycobacterium bovis	La1	La 1.8.1	SB0130	New	New
PRJEB75245	ERR13014444	NB18180	94 (A94)	African buffalo	Syncerus caffer	2018	South Africa	KwaZulu-Natal	Hluhluwe-iMfolozi Park (HiP)	Mycobacterium bovis	La1	La 1.8.1	SB1474	New	New
PRJEB75245	ERR13014445	NB18188	199 (C84)	African buffalo	Syncerus caffer	2018	South Africa	KwaZulu-Natal	Hluhluwe-iMfolozi Park (HiP)	Mycobacterium bovis	La1	La 1.8.1	SB1474	New	New
PRJEB75245	ERR13014446	NB18189	199 (C84)	African buffalo	Syncerus caffer	2018	South Africa	KwaZulu-Natal	Hluhluwe-iMfolozi Park (HiP)	Mycobacterium bovis	La1	La 1.8.1	SB1474	New	New
PRJEB75245	ERR13014447	NB18190a	100 (A100)	African buffalo	Syncerus caffer	2018	South Africa	KwaZulu-Natal	Hluhluwe-iMfolozi Park (HiP)	Mycobacterium bovis	La1	La 1.8.1	SB1474	New	New
PRJEB75245	ERR13014448	NB18192	197 (C82)	African buffalo	Syncerus caffer	2018	South Africa	KwaZulu-Natal	Hluhluwe-iMfolozi Park (HiP)	Mycobacterium bovis	La1	La 1.8.1	SB1474	New	New
PRJEB75245	ERR13014449	NB18194	66 (A66)	African buffalo	Syncerus caffer	2018	South Africa	KwaZulu-Natal	Hluhluwe-iMfolozi Park (HiP)	Mycobacterium bovis	La1	La 1.8.1	SB1474	New	New
PRJEB75245	ERR13014450	NB18200	190 (C75)	African buffalo	Syncerus caffer	2018	South Africa	KwaZulu-Natal	Hluhluwe-iMfolozi Park (HiP)	Mycobacterium bovis	La1	La 1.8.1	SB0130	New	New
PRJEB75245	ERR13014451	NB18201	186 (C71)	African buffalo	Syncerus caffer	2018	South Africa	KwaZulu-Natal	Hluhluwe-iMfolozi Park (HiP)	Mycobacterium bovis	La1	La 1.8.1	SB0130	New	New
PRJEB75245	ERR13014452	NB18203	228 (C113)	African buffalo	Syncerus caffer	2018	South Africa	KwaZulu-Natal	Hluhluwe-iMfolozi Park (HiP)	Mycobacterium bovis	La1	La 1.8.1	SB0130	New	New
PRJEB75245	ERR13014453	NB18204	215 (C100)	African buffalo	Syncerus caffer	2018	South Africa	KwaZulu-Natal	Hluhluwe-iMfolozi Park (HiP)	Mycobacterium bovis	La1	La 1.8.1	SB0130	New	New
PRJEB75245	ERR13014454	NB18206	20 (A20)	African buffalo	Syncerus caffer	2018	South Africa	KwaZulu-Natal	Hluhluwe-iMfolozi Park (HiP)	Mycobacterium bovis	La1	La 1.8.1	SB0130	New	New
PRJEB75245	ERR13014455	NB18208	205 (C90)	African buffalo	Syncerus caffer	2018	South Africa	KwaZulu-Natal	Hluhluwe-iMfolozi Park (HiP)	Mycobacterium bovis	La1	La 1.8.1	SB1474	New	New
PRJEB75245	ERR13014456	NB18209	198 (C83)	African buffalo	Syncerus caffer	2018	South Africa	KwaZulu-Natal	Hluhluwe-iMfolozi Park (HiP)	Mycobacterium bovis	La1	La 1.8.1	SB1474	New	New
PRJEB75245	ERR13014457	NB18210	46 (A46)	African buffalo	Syncerus caffer	2018	South Africa	KwaZulu-Natal	Hluhluwe-iMfolozi Park (HiP)	Mycobacterium bovis	La1	La 1.8.1	SB1474	New	New
PRJEB75245	ERR13014458	NB18213	182 (C67)	African buffalo	Syncerus caffer	2018	South Africa	KwaZulu-Natal	Hluhluwe-iMfolozi Park (HiP)	Mycobacterium bovis	La1	La 1.8.1	SB1474	New	New
PRJEB75245	ERR13014459	NB18248	221 (C106)	African buffalo	Syncerus caffer	2018	South Africa	KwaZulu-Natal	Hluhluwe-iMfolozi Park (HiP)	Mycobacterium bovis	La1	La 1.8.1	SB1474	New	New
PRJEB75245	ERR13014460	NB18255	223 (C108)	African buffalo	Syncerus caffer	2018	South Africa	KwaZulu-Natal	Hluhluwe-iMfolozi Park (HiP)	Mycobacterium bovis	La1	La 1.8.1	SB0130	New	New
PRJEB75245	ERR13014461	NB18258	221 (C106)	African buffalo	Syncerus caffer	2018	South Africa	KwaZulu-Natal	Hluhluwe-iMfolozi Park (HiP)	Mycobacterium bovis	La1	La 1.8.1	SB0130	New	New
PRJEB75245	ERR13014462	NB18261	204 (C89)	African buffalo	Syncerus caffer	2018	South Africa	KwaZulu-Natal	Hluhluwe-iMfolozi Park (HiP)	Mycobacterium bovis	La1	La 1.8.1	SB0130	New	New
PRJEB75245	ERR13014463	NB18263	11 (A11)	African buffalo	Syncerus caffer	2018	South Africa	KwaZulu-Natal	Hluhluwe-iMfolozi Park (HiP)	Mycobacterium bovis	La1	La 1.8.1	SB0130	New	New
PRJEB75245	ERR13014420	NB17058	uMk-17/001	Chacma baboon	Papio ursinus	2017	South Africa	KwaZulu-Natal	Nature Reserve (NR3)	Mycobacterium bovis	La1	La 1.8.1	SB0140	New	New
PRJEB75245	ERR13014411	KS20006	MS-EC.1	African buffalo	Syncerus caffer	2020	South Africa	Eastern Cape	Game Farm (GF)	Mycobacterium bovis	La1	La 1.8.1	SB0131	New	New
PRJEB18668	ERR1815541		1457(4)	African buffalo	Syncerus caffer	1999	South Africa	Limpopo	Greater Kruger Conservation Area (GKCA)	Mycobacterium bovis	La1	La 1.7.1	SB0121 (In silco)	Dippenaar et al. 2017	https://doi.org/10.1016/j.meegid.2017.04.012
PRJEB18668	ERR1815542		150(3)	African buffalo	Syncerus caffer	1998	South Africa	Limpopo	Greater Kruger Conservation Area (GKCA)	Mycobacterium bovis	La1	La 1.7.1	SB0121 (In silco)	Dippenaar et al. 2017	https://doi.org/10.1016/j.meegid.2017.04.012
PRJEB18668	ERR12355750		1865(A)	African buffalo	Syncerus caffer	2000	South Africa	Limpopo	Greater Kruger Conservation Area (GKCA)	Mycobacterium bovis	La1	La 1.7.1	SB0121 (In silco)	Dippenaar et al. 2017	https://doi.org/10.1016/j.meegid.2017.04.012
PRJEB18668	ERR12355751		2837(33)	African buffalo	Syncerus caffer	2001	South Africa	Mpumalanga	Greater Kruger Conservation Area (GKCA)	Mycobacterium bovis	La1	La 1.7.1	SB0121 (In silco)	Dippenaar et al. 2017	https://doi.org/10.1016/j.meegid.2017.04.012
PRJEB18668	ERR1815545		440(5)	African buffalo	Syncerus caffer	1998	South Africa	Mpumalanga	Greater Kruger Conservation Area (GKCA)	Mycobacterium bovis	La1	La 1.7.1	SB0121 (In silco)	Dippenaar et al. 2017	https://doi.org/10.1016/j.meegid.2017.04.012
PRJEB18668	ERR1815546		659(A)	African buffalo	Syncerus caffer	1996	South Africa	Mpumalanga	Greater Kruger Conservation Area (GKCA)	Mycobacterium bovis	La1	La 1.7.1	SB0121 (In silco)	Dippenaar et al. 2017	https://doi.org/10.1016/j.meegid.2017.04.012
PRJEB18668	ERR1815547		747(11)	African buffalo	Syncerus caffer	Not recorded	South Africa	Mpumalanga	Greater Kruger Conservation Area (GKCA)	Mycobacterium bovis	La1	La 1.7.1	SB0121 (In silco)	Dippenaar et al. 2017	https://doi.org/10.1016/j.meegid.2017.04.012
PRJEB18668	ERR12355752		734(16)	Chacma baboon	Papio ursinus	1996	South Africa	Mpumalanga	Greater Kruger Conservation Area (GKCA)	Mycobacterium bovis	La1	La 1.7.1	SB0121 (In silco)	Dippenaar et al. 2017	https://doi.org/10.1016/j.meegid.2017.04.012
PRJEB18668	ERR1815540		1081(1)	Greater kudu	Tragelaphus strepsiceros	1997	South Africa	Mpumalanga	Greater Kruger Conservation Area (GKCA)	Mycobacterium bovis	La1	La 1.7.1	SB0121 (In silco)	Dippenaar et al. 2017	https://doi.org/10.1016/j.meegid.2017.04.012
PRJEB18668	ERR12355749		1771	Leopard	Panthera pardus	2000	South Africa	Mpumalanga	Greater Kruger Conservation Area (GKCA)	Mycobacterium bovis	La1	La 1.7.1	SB0121 (In silco)	Dippenaar et al. 2017	https://doi.org/10.1016/j.meegid.2017.04.012
PRJEB18668	ERR1815549		1595-F(24)	African lion	Panthera leo	1999	South Africa	Mpumalanga	Greater Kruger Conservation Area (GKCA)	Mycobacterium bovis	La1	La 1.7.1	SB0121 (In silco)	Dippenaar et al. 2017	https://doi.org/10.1016/j.meegid.2017.04.012
PRJEB18668	ERR1815543		1531(10)	African buffalo	Syncerus caffer	1999	South Africa	KwaZulu-Natal	Nature Reserve (NR2)	Mycobacterium bovis	La1	La 1.8.1	SB0140 (In silco)	Dippenaar et al. 2017	https://doi.org/10.1016/j.meegid.2017.04.012
PRJEB18668	ERR1815539		1067(2)	African buffalo	Syncerus caffer	1997	South Africa	KwaZulu-Natal	Nature Reserve (NR1)	Mycobacterium bovis	La1	La 1.8.1	SB0130 (In silco)	Dippenaar et al. 2017	https://doi.org/10.1016/j.meegid.2017.04.012
PRJEB18668	ERR1815550		1199 B(19)	African lion	Panthera leo	1998	South Africa	North West	Madikwe Game Reserve (MGR)	Mycobacterium bovis	La1	La 1.8.1	SB0130 (In silco)	Dippenaar et al. 2017	https://doi.org/10.1016/j.meegid.2017.04.012
PRJEB39449	ERR4352201		Case 4	African wild dog	Lycaon pictus	2016	South Africa	Mpumalanga	Greater Kruger Conservation Area (GKCA)	Mycobacterium bovis	La1	La 1.7.1	SB0121	Meiring et al. 2021	https://doi.org/10.1111/tbed.13947
PRJEB39449	ERR4352202		Case 5	African wild dog	Lycaon pictus	2016	South Africa	Mpumalanga	Greater Kruger Conservation Area (GKCA)	Mycobacterium bovis	La1	La 1.7.1	SB0121	Meiring et al. 2021	https://doi.org/10.1111/tbed.13947
PRJEB39449	ERR4352203		Case 11	African wild dog	Lycaon pictus	2016	South Africa	KwaZulu-Natal	Hluhluwe-iMfolozi Park (HiP)	Mycobacterium bovis	La1	La 1.8.1	SB2681	Meiring et al. 2021	https://doi.org/10.1111/tbed.13947
PRJEB39449	ERR4352204		Case 12.1	African wild dog	Lycaon pictus	2016	South Africa	KwaZulu-Natal	Hluhluwe-iMfolozi Park (HiP)	Mycobacterium bovis	La1	La 1.8.1	SB0130	Meiring et al. 2021	https://doi.org/10.1111/tbed.13947
PRJEB39449	ERR4352205		Case 12.2	African wild dog	Lycaon pictus	2016	South Africa	KwaZulu-Natal	Hluhluwe-iMfolozi Park (HiP)	Mycobacterium bovis	La1	La 1.8.1	SB0130	Meiring et al. 2021	https://doi.org/10.1111/tbed.13947
PRJEB63553	ERR11879589	NB18191	192 (C77)	African buffalo	Syncerus caffer	2018	South Africa	KwaZulu-Natal	Hluhluwe-iMfolozi Park (HiP)	Mycobacterium bovis	La1	La 1.8.1	SB1474	Ghielmetti et al. 2023	https://doi.org/10.3389/fmicb.2023.1307440
PRJEB63553	ERR11879590	NB18193	115 (A115)	African buffalo	Syncerus caffer	2018	South Africa	KwaZulu-Natal	Hluhluwe-iMfolozi Park (HiP)	Mycobacterium bovis	La1	La 1.8.1	SB1474	Ghielmetti et al. 2023	https://doi.org/10.3389/fmicb.2023.1307440
PRJEB63553	ERR11879591	NB18211	198 (C83)	African buffalo	Syncerus caffer	2018	South Africa	KwaZulu-Natal	Hluhluwe-iMfolozi Park (HiP)	Mycobacterium bovis	La1	La 1.8.1	SB1474	Ghielmetti et al. 2023	https://doi.org/10.3389/fmicb.2023.1307440
PRJEB63553	ERR11879592	NB18212	187 (C72)	African buffalo	Syncerus caffer	2018	South Africa	KwaZulu-Natal	Hluhluwe-iMfolozi Park (HiP)	Mycobacterium bovis	La1	La 1.8.1	SB1474	Ghielmetti et al. 2023	https://doi.org/10.3389/fmicb.2023.1307440
PRJEB63553	ERR11879593	NB18246	212 (C97)	African buffalo	Syncerus caffer	2018	South Africa	KwaZulu-Natal	Hluhluwe-iMfolozi Park (HiP)	Mycobacterium bovis	La1	La 1.8.1	SB1474	Ghielmetti et al. 2023	https://doi.org/10.3389/fmicb.2023.1307440
PRJEB63553	ERR11879594	NB18249	218 (C103)	African buffalo	Syncerus caffer	2018	South Africa	KwaZulu-Natal	Hluhluwe-iMfolozi Park (HiP)	Mycobacterium bovis	La1	La 1.8.1	SB1474	Ghielmetti et al. 2023	https://doi.org/10.3389/fmicb.2023.1307440
PRJEB63553	ERR11879595	NB18254	184 (C69)	African buffalo	Syncerus caffer	2018	South Africa	KwaZulu-Natal	Hluhluwe-iMfolozi Park (HiP)	Mycobacterium bovis	La1	La 1.8.1	SB1474	Ghielmetti et al. 2023	https://doi.org/10.3389/fmicb.2023.1307440
PRJEB27859	ERR3404374		MP9	Common warthog	Phacochoerus africanus	2015	South Africa	Mpumalanga	Marloth Park (MPk)	Mycobacterium bovis	La1	La 1.7.1	SB1275	Roos et al. 2023	https://doi.org/10.1016/j.onehlt.2023.100654
PRJEB27859	ERR3404376		MP11	Common warthog	Phacochoerus africanus	2015	South Africa	Mpumalanga	Marloth Park (MPk)	Mycobacterium bovis	La1	La 1.7.1	SB1275	Roos et al. 2023	https://doi.org/10.1016/j.onehlt.2023.100654
PRJEB27859	ERR3404377		MP20	Common warthog	Phacochoerus africanus	2015	South Africa	Mpumalanga	Marloth Park (MPk)	Mycobacterium bovis	La1	La 1.7.1	SB1275	Roos et al. 2023	https://doi.org/10.1016/j.onehlt.2023.100654
PRJEB27859	ERR3404372		MP4	Common warthog	Phacochoerus africanus	2015	South Africa	Mpumalanga	Marloth Park (MPk)	Mycobacterium bovis	La1	La 1.7.1	SB0121	Roos et al. 2023	https://doi.org/10.1016/j.onehlt.2023.100654
PRJEB27859	ERR3404375		MP10	Common warthog	Phacochoerus africanus	2015	South Africa	Mpumalanga	Marloth Park (MPk)	Mycobacterium bovis	La1	La 1.7.1	SB0121	Roos et al. 2023	https://doi.org/10.1016/j.onehlt.2023.100654
PRJEB27859	ERR3404373		MP7	Common warthog	Phacochoerus africanus	2015	South Africa	Mpumalanga	Marloth Park (MPk)	Mycobacterium bovis	La1	La 1.7.1	SB0121	Roos et al. 2023	https://doi.org/10.1016/j.onehlt.2023.100654
PRJEB27859	ERR3404371		MP1	Common warthog	Phacochoerus africanus	2015	South Africa	Mpumalanga	Marloth Park (MPk)	Mycobacterium bovis	La1	La 1.7.1	SB0121	Roos et al. 2023	https://doi.org/10.1016/j.onehlt.2023.100654
PRJEB27859	ERR3404378		MZ17	Common warthog	Phacochoerus africanus	2015	South Africa	KwaZulu-Natal	Nature Reserve (NR3)	Mycobacterium bovis	La1	La 1.8.1	SB0140	Roos et al. 2023	https://doi.org/10.1016/j.onehlt.2023.100654

## Sheet: Supplementary Table S2
Common name	Scientific name	Number of unique individuals	Number of isolates sequenced in this study	Number of isolates sequenced in previous studies	Total number of isolates sequenced (relative frequency)
African buffalo	Syncerus caffer	65	51	9 (Dippenaar et al., 2017)	67 (60)
				7 (Ghielmetti et al., 2023)
African elephant	Loxodonta africana	2	3	0	3 (3)
African lion	Panthera leo	7	5	2 (Dippenaar et al., 2017)	7 (6)
African wild dog	Lycaon pictus	11	7	5 (Meiring et al., 2021)	12 (11)
Banded mongoose	Mungos mungo	2	2	0	2 (2)
Chacma baboon	Papio ursinus	2	1	1 (Dippenaar et al., 2017)	2 (2)
Cheetah	Acinonyx jubatus	1	2	0	2 (2)
Common hippopotamus	Hippopotamus amphibius	1	1	0	1 (1)
Common warthog	Phacochoerus africanus	8	0	8 (Roos et al., 2023)	8 (7)
Small spotted Genet	Genetta genetta	1	1	0	1 (1)
Greater kudu	Tragelaphus strepsiceros	2	2	1 (Dippenaar et al., 2017)	3 (3)
Leopard	Panthera pardus	4	3	1 (Dippenaar et al., 2017)	4 (4)
Total		106*	78	34	112 (100)

## Sheet: Supplementary Table S3
European Nucleotide Archive (ENA) - Study Accession	European Nucleotide Archive (ENA) - Run Accession
PRJEB9025	ERR841788
PRJEB9025	ERR841789
PRJEB9025	ERR841790
PRJEB9025	ERR841791
PRJEB9025	ERR841792
PRJEB9025	ERR841793
PRJEB9025	ERR841794
PRJEB9025	ERR841795
PRJEB9025	ERR841796
PRJEB9025	ERR841797
PRJEB9025	ERR841798
PRJEB9025	ERR841799
PRJEB9025	ERR841800
PRJEB9025	ERR841801
PRJEB9025	ERR841802
PRJEB9025	ERR841803
PRJEB9025	ERR841804
PRJEB9025	ERR841805
PRJEB9025	ERR841806
PRJEB9025	ERR841807
PRJEB9025	ERR841808
PRJEB9025	ERR841809
PRJEB9025	ERR841810
PRJEB9025	ERR841811
PRJEB9025	ERR841812
PRJEB9025	ERR841813
PRJEB9025	ERR841814
PRJEB9025	ERR841815
PRJEB9025	ERR841816
PRJEB9025	ERR841817
PRJEB9025	ERR841818
PRJEB9025	ERR841819
PRJEB9025	ERR841820
PRJEB9025	ERR841821
PRJEB9025	ERR841822
PRJEB9025	ERR841823
PRJEB9025	ERR841824
PRJEB9025	ERR841825
PRJEB9025	ERR841826
PRJEB9025	ERR841827
PRJEB9025	ERR841828
PRJEB9025	ERR841829
PRJEB9025	ERR841830
PRJEB9025	ERR841831
PRJEB9025	ERR841832
PRJEB9025	ERR841833
PRJEB9025	ERR841834
PRJEB9025	ERR841835
PRJEB9025	ERR841836
PRJEB9025	ERR841837
PRJEB9025	ERR841838
PRJEB9025	ERR841839
PRJEB9025	ERR841840
PRJEB9025	ERR841841
PRJEB9025	ERR841842
PRJEB9025	ERR841843
PRJEB9025	ERR841844
PRJEB9025	ERR841845
PRJEB9025	ERR841846
PRJEB9025	ERR841847
PRJEB9025	ERR841848
PRJEB9025	ERR841849
PRJEB9025	ERR841850
PRJEB9025	ERR841851
PRJEB9025	ERR841852
PRJEB9025	ERR841853
PRJEB9025	ERR841854
PRJEB9025	ERR841855
PRJEB9025	ERR841856
PRJEB9025	ERR841857
PRJEB9025	ERR841858
PRJEB9025	ERR841859
PRJEB9025	ERR841860
PRJEB9025	ERR841861
PRJEB9025	ERR841862
PRJEB9025	ERR841863
PRJEB9025	ERR841864
PRJEB9025	ERR841867
PRJEB9025	ERR841868
PRJEB9025	ERR841869
PRJEB9025	ERR841870
PRJEB9025	ERR841871
PRJEB9025	ERR841872
PRJEB9025	ERR841873
PRJEB9025	ERR841874
PRJEB9025	ERR841875
PRJEB9025	ERR841877
PRJEB9025	ERR841878
PRJEB9025	ERR841879
PRJEB9025	ERR841880
PRJEB9025	ERR841881
PRJEB9025	ERR841882
PRJEB9025	ERR841883
PRJEB9025	ERR841884
PRJEB9025	ERR841885
PRJEB9025	ERR841886
PRJEB9025	ERR841887
PRJEB9025	ERR841888
PRJEB9025	ERR841889
PRJEB9025	ERR841890
PRJEB9025	ERR841891
PRJEB9025	ERR841892
PRJEB9025	ERR841893
PRJEB9025	ERR841894
PRJEB9025	ERR841895
PRJEB9025	ERR841896
PRJEB9025	ERR841897
PRJEB9025	ERR841898
PRJEB9025	ERR841899
PRJEB9025	ERR841900
PRJEB9025	ERR841901
PRJEB9025	ERR841902
PRJEB9025	ERR841903
PRJEB9025	ERR841904
PRJEB9025	ERR841905
PRJNA682618	SRR13199720
PRJNA682618	SRR13199721
PRJNA682618	SRR13199722
PRJNA682618	SRR13199723
PRJNA682618	SRR13199724
PRJNA682618	SRR13199725
PRJNA682618	SRR13199730
PRJNA682618	SRR13199731
PRJNA682618	SRR13199732
PRJNA682618	SRR13199736
PRJNA682618	SRR13199738
PRJNA682618	SRR13199740
PRJNA682618	SRR13199741
PRJNA682618	SRR13199743
PRJNA682618	SRR13199744
PRJNA682618	SRR13199745
PRJNA682618	SRR13199748
PRJNA682618	SRR13199749
PRJNA682618	SRR13199751
PRJNA682618	SRR13199754
PRJNA682618	SRR13199755
PRJNA682618	SRR13199760
PRJNA682618	SRR13199761
PRJNA946560	SRR23961390
PRJNA946560	SRR23961393
PRJNA946560	SRR23961397
PRJNA946560	SRR23961399
PRJNA946560	SRR23961402
PRJNA946560	SRR23961404
PRJNA946560	SRR23961407
PRJNA946560	SRR23961409
PRJNA946560	SRR23961417
PRJNA946560	SRR23961421
PRJNA946560	SRR23961425
PRJNA946560	SRR23961427
PRJNA946560	SRR23961432
PRJNA946560	SRR23961435
PRJNA946560	SRR23961439
PRJNA946560	SRR23961440
PRJNA946560	SRR23961446
PRJNA946560	SRR23961449
PRJNA946560	SRR23961451
PRJNA946560	SRR23961454
PRJNA946560	SRR23961455
PRJNA946560	SRR23961456
PRJNA946560	SRR23961460
PRJNA946560	SRR23961463
PRJNA946560	SRR23961464
PRJNA946560	SRR23961467
PRJNA946560	SRR23961469
PRJNA946560	SRR23961471
PRJNA946560	SRR23961472
PRJNA946560	SRR23961473
PRJNA946560	SRR23961476
PRJNA946560	SRR23961477
PRJNA946560	SRR23961478
PRJNA946560	SRR23961479
PRJNA946560	SRR23961480
PRJNA946560	SRR23961481
PRJNA946560	SRR23961483
PRJNA946560	SRR23961485
PRJNA946560	SRR23961486
PRJNA946560	SRR23961488
PRJNA946560	SRR23961490
PRJNA946560	SRR23961494
PRJNA946560	SRR23961496
PRJNA946560	SRR23961497
PRJNA946560	SRR23961498
PRJNA946560	SRR23961500
PRJNA946560	SRR23961502
PRJNA946560	SRR23961504
PRJNA946560	SRR23961507
PRJNA946560	SRR23961509
PRJNA946560	SRR23961511
PRJNA946560	SRR23961512
PRJNA946560	SRR23961513
PRJNA946560	SRR23961516
PRJNA946560	SRR23961517
PRJNA946560	SRR23961518
PRJNA946560	SRR23961522
PRJNA946560	SRR23961527
PRJNA946560	SRR23961570
PRJNA946560	SRR23961597

## Sheet: Supplementary Table S4
SB number	Spoligotype pattern	Number of isolates (relative frequency)
SB0121	ggcgggggcggggggcggggcgggggggggggggggggccccc	42 (37.5)
SB0130	ggcgggggcgcggggcggggggggggggggggggggggccccc	38 (33.9)
SB1474	ggcggcgcccccgggcgggggccgggggggggggggggccccc	18 (16.1)
SB0140	ggcggcgcccccgggcggggggggggggggggggggggccccc	4 (3.5)
SB1275	ggcgggggcggggggcggggcggggggggcggggggggccccc	3 (2.7)
SB1195	ggcgcgggcggggggcggggcgggggggggggggggggccccc	3 (2.7)
SB0131	ggcgcgggcgcggggcggggggggggggggggggggggccccc	1 (0.9)
SB1947	ggcccccccggggggcggggcgggggggggggggggggccccc	1 (0.9)
SB2681	ggcgggggcgcggggcggggggggggccccccccccggccccc	1 (0.9)
SB2723	ggcgggggcgggccgcggggcggggggggcggggggggccccc	1 (0.9)
	Total	112 (100)

## Sheet: Supplementary Table S5
	ERR12355749	ERR12355750	ERR12355751	ERR12355752	CM19062	ERR1815539	ERR1815540	ERR1815541	ERR1815542	ERR1815543	ERR1815545	ERR1815546	ERR1815547	ERR1815549	ERR1815550	ERR4352201	ERR4352202	ERR4352203	ERR4352204	ERR4352205	KS20006	ERR3404371	ERR3404375	ERR3404376	ERR3404377	ERR3404372	ERR3404373	ERR3404374	ERR3404378	NB17003a	NB17015	NB17016	NB17019	NB17021	NB17028	NB17030	NB17050	NB17058	NB17076	NB17077	NB17080	NB17091	NB17119	NB18137	NB18141	NB18144	NB18152	NB18153	NB18154
ERR12355749	0
ERR12355750	27	0
ERR12355751	17	26	0
ERR12355752	28	13	27	0
CM19062	36	25	35	26	0
ERR1815539	418	417	417	418	426	0
ERR1815540	18	23	17	24	32	414	0
ERR1815541	19	18	18	19	27	409	15	0
ERR1815542	29	18	28	19	9	419	25	20	0
ERR1815543	470	469	469	470	478	356	466	461	471	0
ERR1815545	27	16	26	17	25	417	23	18	18	469	0
ERR1815546	27	8	26	13	25	417	23	18	18	469	16	0
ERR1815547	16	15	15	16	24	406	12	7	17	458	15	15	0
ERR1815549	29	10	28	15	27	419	25	20	20	471	18	10	17	0
ERR1815550	421	420	420	421	429	7	417	412	422	359	420	420	409	422	0
ERR4352201	29	34	28	35	43	425	25	26	36	477	34	34	23	36	428	0
ERR4352202	36	25	35	26	26	426	32	27	19	478	25	25	24	27	429	43	0
ERR4352203	423	422	422	423	431	17	419	414	424	361	422	422	411	424	20	430	431	0
ERR4352204	431	430	430	431	439	25	427	422	432	369	430	430	419	432	28	438	439	22	0
ERR4352205	431	430	430	431	439	25	427	422	432	369	430	430	419	432	28	438	439	22	0	0
KS20006	433	432	432	433	441	319	429	424	434	351	432	432	421	434	322	440	441	324	332	332	0
ERR3404371	22	31	9	32	40	422	22	23	33	474	31	31	20	33	425	33	40	427	435	435	437	0
ERR3404375	20	29	7	30	38	420	20	21	31	472	29	29	18	31	423	31	38	425	433	433	435	12	0
ERR3404376	20	29	7	30	38	420	20	21	31	472	29	29	18	31	423	31	38	425	433	433	435	12	10	0
ERR3404377	19	28	6	29	37	419	19	20	30	471	28	28	17	30	422	30	37	424	432	432	434	11	9	1	0
ERR3404372	19	28	6	29	37	419	19	20	30	471	28	28	17	30	422	30	37	424	432	432	434	11	9	9	8	0
ERR3404373	33	22	32	23	23	423	29	24	16	475	22	22	21	24	426	40	19	428	436	436	438	37	35	35	34	34	0
ERR3404374	19	28	6	29	37	419	19	20	30	471	28	28	17	30	422	30	37	424	432	432	434	11	9	1	0	8	34	0
ERR3404378	476	475	475	476	484	362	472	467	477	18	475	475	464	477	365	483	484	367	375	375	357	480	478	478	477	477	481	477	0
NB17003a	34	19	33	20	32	424	30	25	25	476	23	19	22	21	427	41	32	429	437	437	439	38	36	36	35	35	29	35	482	0
NB17015	430	429	429	430	438	24	426	421	431	368	429	429	418	431	27	437	438	29	37	37	331	434	432	432	431	431	435	431	374	436	0
NB17016	430	429	429	430	438	24	426	421	431	368	429	429	418	431	27	437	438	21	27	27	331	434	432	432	431	431	435	431	374	436	36	0
NB17019	430	429	429	430	438	24	426	421	431	368	429	429	418	431	27	437	438	21	27	27	331	434	432	432	431	431	435	431	374	436	36	0	0
NB17021	419	418	418	419	427	13	415	410	420	357	418	418	407	420	16	426	427	18	26	26	320	423	421	421	420	420	424	420	363	425	23	25	25	0
NB17028	425	424	424	425	433	19	421	416	426	363	424	424	413	426	22	432	433	24	32	32	326	429	427	427	426	426	430	426	369	431	31	31	31	20	0
NB17030	425	424	424	425	433	19	421	416	426	363	424	424	413	426	22	432	433	24	32	32	326	429	427	427	426	426	430	426	369	431	31	31	31	20	26	0
NB17050	430	429	429	430	438	24	426	421	431	368	429	429	418	431	27	437	438	21	27	27	331	434	432	432	431	431	435	431	374	436	36	0	0	25	31	31	0
NB17058	485	484	484	485	493	371	481	476	486	47	484	484	473	486	374	492	493	376	384	384	366	489	487	487	486	486	490	486	53	491	383	383	383	372	378	378	383	0
NB17076	34	19	33	6	32	424	30	25	25	476	23	19	22	21	427	41	32	429	437	437	439	38	36	36	35	35	29	35	482	26	436	436	436	425	431	431	436	491	0
NB17077	34	19	33	6	32	424	30	25	25	476	23	19	22	21	427	41	32	429	437	437	439	38	36	36	35	35	29	35	482	26	436	436	436	425	431	431	436	491	0	0
NB17080	35	20	34	7	33	425	31	26	26	477	24	20	23	22	428	42	33	430	438	438	440	39	37	37	36	36	30	36	483	27	437	437	437	426	432	432	437	492	1	1	0
NB17091	474	473	473	474	482	360	470	465	475	16	473	473	462	475	363	481	482	365	373	373	355	478	476	476	475	475	479	475	20	480	372	372	372	361	367	367	372	51	480	480	481	0
NB17119	34	19	33	6	32	424	30	25	25	476	23	19	22	21	427	41	32	429	437	437	439	38	36	36	35	35	29	35	482	26	436	436	436	425	431	431	436	491	0	0	1	480	0
NB18137	422	421	421	422	430	8	418	413	423	360	421	421	410	423	11	429	430	21	29	29	323	426	424	424	423	423	427	423	366	428	28	28	28	17	23	23	28	375	428	428	429	364	428	0
NB18141	422	421	421	422	430	8	418	413	423	360	421	421	410	423	11	429	430	21	29	29	323	426	424	424	423	423	427	423	366	428	28	28	28	17	23	23	28	375	428	428	429	364	428	0	0
NB18144	422	421	421	422	430	8	418	413	423	360	421	421	410	423	11	429	430	21	29	29	323	426	424	424	423	423	427	423	366	428	28	28	28	17	23	23	28	375	428	428	429	364	428	0	0	0
NB18152	422	421	421	422	430	8	418	413	423	360	421	421	410	423	11	429	430	21	29	29	323	426	424	424	423	423	427	423	366	428	28	28	28	17	23	23	28	375	428	428	429	364	428	0	0	0	0
NB18153	422	421	421	422	430	8	418	413	423	360	421	421	410	423	11	429	430	21	29	29	323	426	424	424	423	423	427	423	366	428	28	28	28	17	23	23	28	375	428	428	429	364	428	0	0	0	0	0
NB18154	422	421	421	422	430	8	418	413	423	360	421	421	410	423	11	429	430	21	29	29	323	426	424	424	423	423	427	423	366	428	28	28	28	17	23	23	28	375	428	428	429	364	428	0	0	0	0	0	0
NB18155	422	421	421	422	430	8	418	413	423	360	421	421	410	423	11	429	430	21	29	29	323	426	424	424	423	423	427	423	366	428	28	28	28	17	23	23	28	375	428	428	429	364	428	0	0	0	0	0	0
NB18156	422	421	421	422	430	8	418	413	423	360	421	421	410	423	11	429	430	21	29	29	323	426	424	424	423	423	427	423	366	428	28	28	28	17	23	23	28	375	428	428	429	364	428	0	0	0	0	0	0
NB18159	422	421	421	422	430	8	418	413	423	360	421	421	410	423	11	429	430	21	29	29	323	426	424	424	423	423	427	423	366	428	28	28	28	17	23	23	28	375	428	428	429	364	428	0	0	0	0	0	0
NB18160	422	421	421	422	430	8	418	413	423	360	421	421	410	423	11	429	430	21	29	29	323	426	424	424	423	423	427	423	366	428	28	28	28	17	23	23	28	375	428	428	429	364	428	0	0	0	0	0	0
NB18161	422	421	421	422	430	8	418	413	423	360	421	421	410	423	11	429	430	21	29	29	323	426	424	424	423	423	427	423	366	428	28	28	28	17	23	23	28	375	428	428	429	364	428	0	0	0	0	0	0
NB18164	422	421	421	422	430	8	418	413	423	360	421	421	410	423	11	429	430	21	29	29	323	426	424	424	423	423	427	423	366	428	28	28	28	17	23	23	28	375	428	428	429	364	428	0	0	0	0	0	0
NB18165	422	421	421	422	430	8	418	413	423	360	421	421	410	423	11	429	430	21	29	29	323	426	424	424	423	423	427	423	366	428	28	28	28	17	23	23	28	375	428	428	429	364	428	0	0	0	0	0	0
NB18172	422	421	421	422	430	8	418	413	423	360	421	421	410	423	11	429	430	21	29	29	323	426	424	424	423	423	427	423	366	428	28	28	28	17	23	23	28	375	428	428	429	364	428	0	0	0	0	0	0
NB18175	422	421	421	422	430	8	418	413	423	360	421	421	410	423	11	429	430	21	29	29	323	426	424	424	423	423	427	423	366	428	28	28	28	17	23	23	28	375	428	428	429	364	428	0	0	0	0	0	0
NB18176	422	421	421	422	430	8	418	413	423	360	421	421	410	423	11	429	430	21	29	29	323	426	424	424	423	423	427	423	366	428	28	28	28	17	23	23	28	375	428	428	429	364	428	0	0	0	0	0	0
NB18178	423	422	422	423	431	9	419	414	424	361	422	422	411	424	12	430	431	22	30	30	324	427	425	425	424	424	428	424	367	429	29	29	29	18	24	24	29	376	429	429	430	365	429	1	1	1	1	1	1
NB18179	422	421	421	422	430	8	418	413	423	360	421	421	410	423	11	429	430	21	29	29	323	426	424	424	423	423	427	423	366	428	28	28	28	17	23	23	28	375	428	428	429	364	428	0	0	0	0	0	0
NB18180	459	458	458	459	467	345	455	450	460	85	458	458	447	460	348	466	467	350	358	358	340	463	461	461	460	460	464	460	91	465	357	357	357	346	352	352	357	100	465	465	466	89	465	349	349	349	349	349	349
NB18188	459	458	458	459	467	345	455	450	460	85	458	458	447	460	348	466	467	350	358	358	340	463	461	461	460	460	464	460	91	465	357	357	357	346	352	352	357	100	465	465	466	89	465	349	349	349	349	349	349
NB18189	459	458	458	459	467	345	455	450	460	85	458	458	447	460	348	466	467	350	358	358	340	463	461	461	460	460	464	460	91	465	357	357	357	346	352	352	357	100	465	465	466	89	465	349	349	349	349	349	349
NB18190a	459	458	458	459	467	345	455	450	460	85	458	458	447	460	348	466	467	350	358	358	340	463	461	461	460	460	464	460	91	465	357	357	357	346	352	352	357	100	465	465	466	89	465	349	349	349	349	349	349
ERR11879589	459	458	458	459	467	345	455	450	460	85	458	458	447	460	348	466	467	350	358	358	340	463	461	461	460	460	464	460	91	465	357	357	357	346	352	352	357	100	465	465	466	89	465	349	349	349	349	349	349
NB18192	459	458	458	459	467	345	455	450	460	85	458	458	447	460	348	466	467	350	358	358	340	463	461	461	460	460	464	460	91	465	357	357	357	346	352	352	357	100	465	465	466	89	465	349	349	349	349	349	349
ERR11879590	459	458	458	459	467	345	455	450	460	85	458	458	447	460	348	466	467	350	358	358	340	463	461	461	460	460	464	460	91	465	357	357	357	346	352	352	357	100	465	465	466	89	465	349	349	349	349	349	349
NB18194	459	458	458	459	467	345	455	450	460	85	458	458	447	460	348	466	467	350	358	358	340	463	461	461	460	460	464	460	91	465	357	357	357	346	352	352	357	100	465	465	466	89	465	349	349	349	349	349	349
NB18200	433	432	432	433	441	27	429	424	434	371	432	432	421	434	30	440	441	24	30	30	334	437	435	435	434	434	438	434	377	439	39	9	9	28	34	34	9	386	439	439	440	375	439	31	31	31	31	31	31
NB18201	433	432	432	433	441	27	429	424	434	371	432	432	421	434	30	440	441	24	30	30	334	437	435	435	434	434	438	434	377	439	39	9	9	28	34	34	9	386	439	439	440	375	439	31	31	31	31	31	31
NB18203	433	432	432	433	441	27	429	424	434	371	432	432	421	434	30	440	441	24	30	30	334	437	435	435	434	434	438	434	377	439	39	9	9	28	34	34	9	386	439	439	440	375	439	31	31	31	31	31	31
NB18204	433	432	432	433	441	27	429	424	434	371	432	432	421	434	30	440	441	24	30	30	334	437	435	435	434	434	438	434	377	439	39	9	9	28	34	34	9	386	439	439	440	375	439	31	31	31	31	31	31
NB18206	433	432	432	433	441	27	429	424	434	371	432	432	421	434	30	440	441	24	30	30	334	437	435	435	434	434	438	434	377	439	39	9	9	28	34	34	9	386	439	439	440	375	439	31	31	31	31	31	31
NB18208	459	458	458	459	467	345	455	450	460	85	458	458	447	460	348	466	467	350	358	358	340	463	461	461	460	460	464	460	91	465	357	357	357	346	352	352	357	100	465	465	466	89	465	349	349	349	349	349	349
NB18209	459	458	458	459	467	345	455	450	460	85	458	458	447	460	348	466	467	350	358	358	340	463	461	461	460	460	464	460	91	465	357	357	357	346	352	352	357	100	465	465	466	89	465	349	349	349	349	349	349
NB18210	459	458	458	459	467	345	455	450	460	85	458	458	447	460	348	466	467	350	358	358	340	463	461	461	460	460	464	460	91	465	357	357	357	346	352	352	357	100	465	465	466	89	465	349	349	349	349	349	349
ERR11879591	459	458	458	459	467	345	455	450	460	85	458	458	447	460	348	466	467	350	358	358	340	463	461	461	460	460	464	460	91	465	357	357	357	346	352	352	357	100	465	465	466	89	465	349	349	349	349	349	349
ERR11879592	459	458	458	459	467	345	455	450	460	85	458	458	447	460	348	466	467	350	358	358	340	463	461	461	460	460	464	460	91	465	357	357	357	346	352	352	357	100	465	465	466	89	465	349	349	349	349	349	349
NB18213	459	458	458	459	467	345	455	450	460	85	458	458	447	460	348	466	467	350	358	358	340	463	461	461	460	460	464	460	91	465	357	357	357	346	352	352	357	100	465	465	466	89	465	349	349	349	349	349	349
ERR11879593	459	458	458	459	467	345	455	450	460	85	458	458	447	460	348	466	467	350	358	358	340	463	461	461	460	460	464	460	91	465	357	357	357	346	352	352	357	100	465	465	466	89	465	349	349	349	349	349	349
NB18248	459	458	458	459	467	345	455	450	460	85	458	458	447	460	348	466	467	350	358	358	340	463	461	461	460	460	464	460	91	465	357	357	357	346	352	352	357	100	465	465	466	89	465	349	349	349	349	349	349
ERR11879594	459	458	458	459	467	345	455	450	460	85	458	458	447	460	348	466	467	350	358	358	340	463	461	461	460	460	464	460	91	465	357	357	357	346	352	352	357	100	465	465	466	89	465	349	349	349	349	349	349
ERR11879595	459	458	458	459	467	345	455	450	460	85	458	458	447	460	348	466	467	350	358	358	340	463	461	461	460	460	464	460	91	465	357	357	357	346	352	352	357	100	465	465	466	89	465	349	349	349	349	349	349
NB18255	433	432	432	433	441	27	429	424	434	371	432	432	421	434	30	440	441	24	30	30	334	437	435	435	434	434	438	434	377	439	39	9	9	28	34	34	9	386	439	439	440	375	439	31	31	31	31	31	31
NB18258	433	432	432	433	441	27	429	424	434	371	432	432	421	434	30	440	441	24	30	30	334	437	435	435	434	434	438	434	377	439	39	9	9	28	34	34	9	386	439	439	440	375	439	31	31	31	31	31	31
NB18261	433	432	432	433	441	27	429	424	434	371	432	432	421	434	30	440	441	24	30	30	334	437	435	435	434	434	438	434	377	439	39	9	9	28	34	34	9	386	439	439	440	375	439	31	31	31	31	31	31
NB18263	433	432	432	433	441	27	429	424	434	371	432	432	421	434	30	440	441	24	30	30	334	437	435	435	434	434	438	434	377	439	39	9	9	28	34	34	9	386	439	439	440	375	439	31	31	31	31	31	31
RG20004	31	20	30	21	21	421	27	22	14	473	20	20	19	22	424	38	21	426	434	434	436	35	33	33	32	32	18	32	479	27	433	433	433	422	428	428	433	488	27	27	28	477	27	425	425	425	425	425	425
RG20024	40	29	39	30	18	430	36	31	13	482	29	29	28	31	433	47	30	435	443	443	445	44	42	42	41	41	27	41	488	36	442	442	442	431	437	437	442	497	36	36	37	486	36	434	434	434	434	434	434
RH17017	30	11	29	16	28	420	26	21	21	472	19	11	18	13	423	37	28	425	433	433	435	34	32	32	31	31	25	31	478	22	432	432	432	421	427	427	432	487	22	22	23	476	22	424	424	424	424	424	424
RH17027a	29	10	28	15	27	419	25	20	20	471	18	10	17	12	422	36	27	424	432	432	434	33	31	31	30	30	24	30	477	21	431	431	431	420	426	426	431	486	21	21	22	475	21	423	423	423	423	423	423
RH17028a	32	13	31	18	30	422	28	23	23	474	21	13	20	15	425	39	30	427	435	435	437	36	34	34	33	33	27	33	480	24	434	434	434	423	429	429	434	489	24	24	25	478	24	426	426	426	426	426	426
RH17031a	29	10	28	15	27	419	25	20	20	471	18	10	17	12	422	36	27	424	432	432	434	33	31	31	30	30	24	30	477	21	431	431	431	420	426	426	431	486	21	21	22	475	21	423	423	423	423	423	423
RH17119	41	22	40	27	39	431	37	32	32	483	30	22	29	24	434	48	39	436	444	444	446	45	43	43	42	42	36	42	489	33	443	443	443	432	438	438	443	498	33	33	34	487	33	435	435	435	435	435	435
RH17120	41	22	40	27	39	431	37	32	32	483	30	22	29	24	434	48	39	436	444	444	446	45	43	43	42	42	36	42	489	33	443	443	443	432	438	438	443	498	33	33	34	487	33	435	435	435	435	435	435
RH17124	34	23	33	24	24	424	30	25	17	476	23	23	22	25	427	41	24	429	437	437	439	38	36	36	35	35	21	35	482	30	436	436	436	425	431	431	436	491	30	30	31	480	30	428	428	428	428	428	428
TJK18007	29	6	28	15	27	419	25	20	20	471	18	10	17	12	422	36	27	424	432	432	434	33	31	31	30	30	24	30	477	21	431	431	431	420	426	426	431	486	21	21	22	475	21	423	423	423	423	423	423
TJK18011	29	6	28	15	27	419	25	20	20	471	18	10	17	12	422	36	27	424	432	432	434	33	31	31	30	30	24	30	477	21	431	431	431	420	426	426	431	486	21	21	22	475	21	423	423	423	423	423	423
TJK19001	39	28	38	29	17	429	35	30	12	481	28	28	27	30	432	46	29	434	442	442	444	43	41	41	40	40	26	40	487	35	441	441	441	430	436	436	441	496	35	35	36	485	35	433	433	433	433	433	433
TJK19002	39	28	38	29	17	429	35	30	12	481	28	28	27	30	432	46	29	434	442	442	444	43	41	41	40	40	26	40	487	35	441	441	441	430	436	436	441	496	35	35	36	485	35	433	433	433	433	433	433
TJK19038	33	22	32	23	23	423	29	24	16	475	22	22	21	24	426	40	13	428	436	436	438	37	35	35	34	34	16	34	481	29	435	435	435	424	430	430	435	490	29	29	30	479	29	427	427	427	427	427	427
TJK19048	32	21	31	22	22	422	28	23	15	474	21	21	20	23	425	39	18	427	435	435	437	36	34	34	33	33	13	33	480	28	434	434	434	423	429	429	434	489	28	28	29	478	28	426	426	426	426	426	426
TJK19060	39	28	38	29	17	429	35	30	12	481	28	28	27	30	432	46	29	434	442	442	444	43	41	41	40	40	26	40	487	35	441	441	441	430	436	436	441	496	35	35	36	485	35	433	433	433	433	433	433
TJK19120	32	21	31	22	22	422	28	23	15	474	21	21	20	23	425	39	18	427	435	435	437	36	34	34	33	33	11	33	480	28	434	434	434	423	429	429	434	489	28	28	29	478	28	426	426	426	426	426	426
TJK19154	33	22	32	23	11	423	29	24	6	475	22	22	21	24	426	40	23	428	436	436	438	37	35	35	34	34	20	34	481	29	435	435	435	424	430	430	435	490	29	29	30	479	29	427	427	427	427	427	427
TJK20015	35	20	34	21	33	425	31	26	26	477	24	20	23	22	428	42	33	430	438	438	440	39	37	37	36	36	30	36	483	27	437	437	437	426	432	432	437	492	27	27	28	481	27	429	429	429	429	429	429
TJK20021	20	29	7	30	38	420	20	21	31	472	29	29	18	31	423	31	38	425	433	433	435	12	10	2	1	9	35	1	478	36	432	432	432	421	427	427	432	487	36	36	37	476	36	424	424	424	424	424	424
TJK21013	35	20	34	7	33	425	31	26	26	477	24	20	23	22	428	42	33	430	438	438	440	39	37	37	36	36	30	36	483	27	437	437	437	426	432	432	437	492	11	11	12	481	11	429	429	429	429	429	429
TJK22002	38	27	37	28	28	428	34	29	21	480	27	27	26	29	431	45	24	433	441	441	443	42	40	40	39	39	17	39	486	34	440	440	440	429	435	435	440	495	34	34	35	484	34	432	432	432	432	432	432
TJK22004	37	26	36	27	27	427	33	28	20	479	26	26	25	28	430	44	23	432	440	440	442	41	39	39	38	38	16	38	485	33	439	439	439	428	434	434	439	494	33	33	34	483	33	431	431	431	431	431	431
TJK22041	26	35	19	36	44	426	26	27	37	478	35	35	24	37	429	37	44	431	439	439	441	24	22	22	21	21	41	21	484	42	438	438	438	427	433	433	438	493	42	42	43	482	42	430	430	430	430	430	430
[truncated: 63 more columns]
